# Supplementary material for: Shared genetic etiology and causality between body fat percentage and cardiovascular diseases: a large-scale genome-wide cross-trait analysis
Source: BMC Med. 2021 Apr 29;19:100. doi: 10.1186/s12916-021-01972-z (PMC8082910; doi:10.1186/s12916-021-01972-z)
Supplement: Supplementary file 1 — Additional file 1: Table S1. Summary of GWAS data. Table S2. SNP based heritability estimated by LDSC. Table S3. Partitioned genetic correlation between BF% and 2 cardiac traits. Table S4. Novel loci in MTAG for single trait compared with GWAS. Table S5. GO biological process pathway analysis for BF% and HF. Table S6. GO biological process pathway analysis for BF% and CAD. Table S7. Reactome pathways analysis for BF% and HF. Table S8. Reactome pathways analysis for BF% and CAD. Table S9. List of credible set SNPs in each locus from fine mapping. For each of the 5 BF% and HF shared loci, the table lists all SNPs within 500 kb in the 99% credible sets that were calculated. Table S10. List of credible set SNPs in each locus from fine mapping. For each of the 16 BF% and CAD shared loci, the table lists all SNPs within 500 kb in the 99% credible sets that were calculated. Table S11. Genome-wide significant loci by cross-trait meta-analysis at sentinel SNPs associated with BF% and HF with directional effect (Pmeta < 5×10-8; single trait P < 0.05). Table S12. Genome-wide significant loci by cross-trait meta-analysis at sentinel SNPs associated with BF% and CAD with directional effect (Pmeta < 5×10-8; single trait P < 0.05). Table S13. Specific characteristics of genetic instruments of MR analysis of BF% levels upon CVD traits. Table S14. Specific characteristics of genetic instruments of MR analysis of CVDs upon BF% levels. Table S15. MR analysis between BF% and cardiac traits in a leave one out approach. Table S16. MR analysis between BF% and cardiac traits for a single snp. Table S17. Significant overlap transcriptome-wide association analysis results between BF% and CVDs. (FDR<0.05). Table S18. Significant single-tissue eQTL from GTEx for 3 representative gene between BF% and HF. Table S19. Significant single-tissue eQTL from GTEx for 8 representative gene between BF% and CAD. [file 12916_2021_1972_MOESM1_ESM.xlsx]

## Sheet: eTable 1
Table S1. Summary of GWAS data.
Phenotype	Data source	Total N	Imputation panel	Population	Year	# SNPs
Body fat percentage	GIANT, MAGIC, DIAGRAM, CARDIoGRAMplusC4D	100716	HapMap	Trans-ethnic: 89,297 are European, 11,419 are non-european (Korean, Indian Asian, Jamaican)	2016	3228664
Coronary artery disease	CARDIoGRAMplusC4D	195813	1000 Genomes	Trans-ethnic: 147,011 are European, 48,802 are non-european (south and east Asian, Hispanic and African American)	2015	9455778
Heart failure	HERMES	977323	1000 Genomes or Haplotype	European	2020	8281262
Myocardial infarction	CARDIoGRAMplusC4D	192936	1000 Genomes	Trans-ethnic: 144,879 are European, 47,966 are non-european (south and east Asian, Hispanic and African American)	2015	9455778
Intracerebral hemorrhage	GOCHA, HM-ICH, VVH-ICH, JUHSS, LSR, GERFHS, ERICH,CCC-GCC	6968	1000 Genomes	Trans-ethnic: 935 are European, 6033 are non-european (American)	2014	5358101
Atrial fibrillation	AFGen	588190	1000 Genomes	Trans-ethnic: 537,409 are European, 50,781 are non-european (Japanese, African American, Brazilian, Hispanic)	2018	11792062
Ischemic stroke	SiGN	435001	1000 Genomes or the Genome of the Netherlands	Trans-ethnic: majority are European, other are non-european (African ancestry, Hispanic, East Asian, South Asian)	2015	2421919
Low-density lipoproteins	GLGC	196476	HapMap	Trans-ethnic: 188,578 are European, 7,898 are non-european (East Asian, South Asian, and African)	2013	292417
High-density lipoproteins	GLGC	196476	HapMap	Trans-ethnic: 188,578 are European, 7,898 are non-european (East Asian, South Asian, and African)	2013	292417
Triglycerides	GLGC	196476	HapMap	Trans-ethnic: 188,578 are European, 7,898 are non-european (East Asian, South Asian, and African)	2013	292417
Total cholesterol	GLGC	196476	HapMap	Trans-ethnic: 188,578 are European, 7,898 are non-european (East Asian, South Asian, and African)	2013	292417
GWAS: genome-wide association study; N: sample size; SNP: single nucleotide polymorphism; GIANT: Genetic Investigation of ANthropometric Traits; MAGIC: Meta-Analyses of Glucose and Insulin-related traits Consortium; DIAGRAM: DIAbetes Genetics Replication And Meta-analysis; CARDIoGRAMplusC4D: the Coronary ARtery DIsease Genome wide Replication and Meta-analysis (CARDIoGRAM) plus the Coronary Arter…

## Sheet: eTable 2
Table S2. SNP based heritability estimated by LDSC
Phenotype	Heritability (h2)	Heritability SE
Body fat percentage	0.0698	0.0051
Coronary artery disease	0.0661	0.0045
Heart failure	0.0079	0.0006
Myocardial infarction	0.0645	0.0078
Intracerebral hemorrhage	0.1701	0.0666
Atrial fibrillation	0.0119	0.002
Ischemic stroke	0.028	0.0062
Low-density lipoproteins	0.5624	0.1124
High-density lipoproteins	0.7606	0.2632
Triglycerides	0.9772	0.3085
Total cholesterol	0.5356	0.1484
SE: standard error.

## Sheet: eTable 3
Table S3. Partitioned genetic correlation between BF% and 2 cardiac traits.
Functional category	Trait 1	Trait 2	Rg	SE	Z	P
Conserved	BF%	HF	0.4265	0.0636	6.707	1.9869e-11
		CAD	0.1979	0.057	3.4695	0.0005
DGF	BF%	HF	0.3095	0.0611	5.0633	4.1197e-07
		CAD	0.0713	0.0483	1.4759	0.14
DHS	BF%	HF	0.3533	0.0604	5.851	4.8864e-09
		CAD	0.0933	0.0491	1.9009	0.0573
Fetal DHS	BF%	HF	0.3011	0.0632	4.7628	1.9095e-06
		CAD	0.0687	0.0481	1.428	0.1533
H3K4me1	BF%	HF	0.3049	0.0586	5.2024	1.9669e-07
		CAD	0.0749	0.0465	1.6113	0.1071
H3K4me3	BF%	HF	0.2268	0.0714	3.177	0.0015
		CAD	0.0246	0.0496	0.4964	0.6196
H3K9ac	BF%	HF	0.2382	0.0656	3.6322	0.0003
		CAD	0.0016	0.0507	0.0311	0.9752
H3K27ac	BF%	HF	0.2614	0.0668	3.9144	9.0612e-05
		CAD	-0.0124	0.0511	-0.2434	0.8077
Intron	BF%	HF	0.3745	0.0813	4.6054	4.1169e-06
		CAD	0.091	0.0657	1.3849	0.1661
Repressed	BF%	HF	0.8807	0.2035	4.3277	1.5067e-05
		CAD	1.3528	0.6967	1.9417	0.0522
Super enhancers	BF%	HF	0.0778	0.0943	0.8243	0.4098
		CAD	-0.1042	0.0646	-1.6128	0.1068
TFBS	BF%	HF	0.2949	0.0598	4.9337	8.0667e-07
		CAD	0.0571	0.0497	1.1479	0.251
Transcribed	BF%	HF	0.3775	0.0678	5.5694	2.556e-08
		CAD	0.1084	0.0561	1.9311	0.0535
BF%: body fat percentage; HF, heart failure; CAD: coronary artery disease; SE: standard error; DGF, DNaseI digital genomic footprinting; DHS, DNase I hypersensitivity site; TFBS, transcription-factor binding sites.

## Sheet: eTable 4
Table S4. Novel loci in MTAG for single trait compared with GWAS.
SNP	CHR	POS	A1	A2	Beta	P value	Trait	Function	Gene	Description	Related Pathway
rs10938397	4	45182527	A	G	-0.0272404	2.63e-11	BFP	intergenic variant	GNPDA2*	Glucosamine-6-Phosphate Deaminase 2	Metabolism and Amino sugar and nucleotide sugar metabolism
rs132985	22	38563471	T	C	0.0237439	4.18e-09	BFP	intergenic variant	PLA2G6	Phospholipase A2 Group VI	CCR5 Pathway in Macrophages and Immune response Role of DAP12 receptors in NK cells
rs1993709	1	72838529	A	G	-0.0307363	1.13e-08	BFP	intron variant	NEGR1*	Neuronal Growth Regulator 1	Metabolism of proteins and Cell adhesion molecules (CAMs)
rs2862996	11	43653833	T	G	-0.0252883	8.86e-09	BFP	intron variant	HSD17B12*	Hydroxysteroid 17-Beta Dehydrogenase 12	Fatty Acyl-CoA Biosynthesis and Metabolism of steroid hormones
rs4602089	17	78723985	A	G	0.0294579	3.47e-08	BFP	intron variant	RPTOR	Regulatory Associated Protein Of MTOR Complex 1	mTOR signalling and Respiratory electron transport, ATP synthesis by chemiosmotic coupling, and heat production by uncoupling proteins.
rs6837901	4	111698108	T	C	-0.122126	8.96e-15	BFP	intergenic variant	PITX2*	Paired Like Homeodomain 2	Heart Development and Gene Expression
rs10793514	10	44496971	T	C	-0.0245219	9.26e-15	CAD	intergenic variant	ZNF32*	Zinc Finger Protein 32	-
rs12593383	15	89579463	A	G	0.0246154	2.16e-08	CAD	upstream variant	ABHD2*	Abhydrolase Domain Containing 2	-
rs15052	19	41813375	T	C	-0.0237679	4.17e-08	CAD	3_prime_UTR variant	HNRNPUL1	Heterogeneous Nuclear Ribonucleoprotein U Like 1	Gene Expression and mRNA Splicing - Major Pathway
rs17696736	12	112486818	A	G	-0.0187624	3.02e-09	CAD	intron variant	NAA25	N-Alpha-Acetyltransferase 25, NatB Auxiliary Subunit	-
rs2071382	15	91428197	T	C	0.0181051	4.66e-09	CAD	intron variant	FES	FES Proto-Oncogene, Tyrosine Kinase	IL4-mediated signaling events and Development EPO-induced Jak-STAT pathway
rs2552527	2	218688596	T	G	0.0169745	4.42e-08	CAD	intron variant	TNS1	Tensin 1	Integrin Pathway and Focal Adhesion
rs3752958	14	100182687	A	C	-0.0251396	2.69e-08	CAD	intron variant	CYP46A1	Cytochrome P450 Family 46 Subfamily A Member 1	Cytochrome P450 - arranged by substrate type and Metabolism
rs41360247	2	44073656	T	C	0.0370125	1.81e-08	CAD	intron variant	ABCG8	ATP Binding Cassette Subfamily G Member 8	Fat digestion and absorption and Metabolism
rs4643373	17	47123423	T	C	0.0207269	2.23e-09	CAD	intron variant	IGF2BP1	Insulin Like Growth Factor 2 MRNA Binding Protein 1	RET signaling and Signaling by GPCR
rs6504010	17	59018306	T	C	-0.0238593	7.91e-09	CAD	intron variant	BCAS3	BCAS3 Microtubule Associated Cell Migration Factor	Ectoderm Differentiation
rs7217226	17	2136065	T	G	-0.0173221	4.46e-08	CAD	intron variant	SMG6	SMG6 Nonsense Mediated MRNA Decay Factor	Gene Expression and mRNA surveillance pathway
rs7412	19	45412079	T	C	-0.0391473	2.76e-11	CAD	missense	APOE	Apolipoprotein E	Lipoprotein metabolism and Apoptosis-related network due to altered Notch3 in ovarian cancer
rs9305545	21	35595821	A	G	-0.0351458	2.68e-16	CAD	intron variant	MRPS6*	Mitochondrial Ribosomal Protein S6	Mitochondrial translation and Viral mRNA Translation
rs10938397	4	45182527	A	G	-0.00841597	5.28791e-11	HF	intergenic variant	GNPDA2*	Glucosamine-6-Phosphate Deaminase 2	Metabolism and Amino sugar and nucleotide sugar metabolism
rs1631685	18	21134239	T	C	-0.00738811	1.15601e-08	HF	intron variant	NPC1	NPC Intracellular Cholesterol Transporter 1	Lipoprotein metabolism and Metabolism
rs2634071	4	111669220	T	C	0.0145376	1.45191e-17	HF	intergenic variant	PITX2*	Paired Like Homeodomain 2	Heart Development and Gene Expression
rs4854348	2	647760	A	G	-0.00994629	4.53743e-09	HF	intergenic variant	TMEM18*	Transmembrane Protein 18	-
rs651007	9	136153875	T	C	0.00916624	1.18244e-08	HF	upstream variant	ABO*	ABO, Alpha 1-3-N-Acetylgalactosaminyltransferase And Alpha 1-3-Galactosyltransferase	Hematopoietic Stem Cell Differentiation and Globo Sphingolipid Metabolism
rs953442	18	57797485	T	C	-0.00909744	5.38974e-10	HF	intron variant	PMAIP1*	Phorbol-12-Myristate-13-Acetate-Induced Protein 1	-
rs9906710	17	47091283	A	C	-0.00778766	1.26748e-08	HF	intron variant	IGF2BP1	Insulin Like Growth Factor 2 MRNA Binding Protein 1	RET signaling and Signaling by GPCR
rs9937053	16	53799507	A	G	0.0124457	1.66036e-22	HF	intron variant	FTO	FTO Alpha-Ketoglutarate Dependent Dioxygenase	DNA Damage Reversal and Glucose / Energy Metabolism
SNP: single nucleotide polymorphism; CHR: chromosome; POS: position; BF%: body fat percentage; HF, heart failure. *: the closest gene.

## Sheet: eTable 5
Table S5. GO biological process pathway analysis for BF% and HF.
GO biological process complete	Link	raw P value	FDR	Overlap genes
nitrobenzene metabolic process (GO:0018916)	http://amigo.geneontology.org/amigo/term/GO:0018916	1.38e-07	0.00219	GSTM3, GSTM1, GSTM2, GSTM4
cellular detoxification of nitrogen compound (GO:0070458)	http://amigo.geneontology.org/amigo/term/GO:0070458	5.97e-06	0.019	GSTM3, GSTM1, GSTM2
detoxification of nitrogen compound (GO:0051410)	http://amigo.geneontology.org/amigo/term/GO:0051410	1.66e-05	0.0439	GSTM3, GSTM1, GSTM2, MARC1, MARC2
xenobiotic catabolic process (GO:0042178)	http://amigo.geneontology.org/amigo/term/GO:0042178	3.43e-06	0.0136	GSTM3, GSTM1, GSTM2, GSTM4
glutathione derivative biosynthetic process (GO:1901687)	http://amigo.geneontology.org/amigo/term/GO:1901687	9.45e-07	0.00752	GSTM3, GSTM1, GSTM2, GSTM4, GSTM5
glutathione derivative metabolic process (GO:1901685)	http://amigo.geneontology.org/amigo/term/GO:1901685	9.45e-07	0.00501	GSTM3, GSTM1, GSTM2, GSTM4, GSTM5
GO: Gene Ontology; FDR: false discovery rate.

## Sheet: eTable 6
Table S6. GO biological process pathway analysis for BF% and CAD.
GO biological process complete	Link	raw P value	FDR	Overlap genes
nitrobenzene metabolic process (GO:0018916)	http://amigo.geneontology.org/amigo/term/GO:0018916	9.67e-06	0.022	GSTM3, GSTM1, GSTM2, GSTM4
glutathione derivative biosynthetic process (GO:1901687)	http://amigo.geneontology.org/amigo/term/GO:1901687	1.16e-06	0.00921	GSTM3, GSTM1, GSTM2, GSTM4, GSTT1, GSTT2
glutathione derivative metabolic process (GO:1901685)	http://amigo.geneontology.org/amigo/term/GO:1901685	1.16e-06	0.00614	GSTM3, GSTM1, GSTM2, GSTM4, GSTT1, GSTT2
synaptic transmission, cholinergic (GO:0007271)	http://amigo.geneontology.org/amigo/term/GO:0007271	5.49e-06	0.0219	CHRNB4, CHRNB2, CHRNA5, ANXA9, ADORA2A, APOE, CHRNA3
glutathione metabolic process (GO:0006749)	http://amigo.geneontology.org/amigo/term/GO:0006749	7.05e-07	0.0112	GGT5, GSTM4, GSTM3, GSTM2, GSTM1, GSTT2, GSTT1, GGT1, GSTM5
embryonic skeletal system morphogenesis (GO:0048704)	http://amigo.geneontology.org/amigo/term/GO:0048704	9.26e-06	0.0246	HOXB9, HOXB4, HOXB3, TWIST1, HOXB2, HOXB1, HOXB8, HOXB7, SLC39A1, HOXB6, HOXB5
adult behavior (GO:0030534)	http://amigo.geneontology.org/amigo/term/GO:0030534	1.74e-05	0.0308	CHRNB2, CHRNB4, WDR47, CHRNA3, CHRNA5, TSC1, DBH, GIP, CXCL12, DAB1, CDK5, GBX1, HOXB8
locomotory behavior (GO:0007626)	http://amigo.geneontology.org/amigo/term/GO:0007626	5.93e-06	0.0189	CHRNB2, C1orf51, CHRNB4, WDR47, CHRNA3, NEGR1, TSC1, DBH, GIP, RCAN1, CXCL12, DAB1, ADORA2A, GBX1, APOE, HOXB8
animal organ development (GO:0048513)	http://amigo.geneontology.org/amigo/term/GO:0048513	1.19e-05	0.0236	ITSN1, CELSR2, LIPA, GNAT2, LIPN, LIPM, LIPK, SLC39A1, IL6R, MAP3K4, CHRNB2, DYNC2H1, CCBE1SEMA6C, TSC1, RPGRIP1L, SYPL2, EML1, DISP1, PHOSPHO1, HOXB9, NUP210L, COL4A1, HOXB4, HOXB3, HOXB2, HOXB1, HOXB8, HOXB7, HOXB6, HOXB5, FTO, KCNE2, STXBP3, IREB2, TWIST1, IQGAP1, HOXB13, APH1A, BLOC1S3, PIP5K1A, C1orf62, NGFR, BCL11B, IGF2R, SMARCA4, RCAN1, CXCL12, DAB1, CDK5, BCL3, C9orf98, ECM1, WDR47, BMPR…
GO: Gene Ontology; FDR: false discovery rate.

## Sheet: eTable 7
Table S7. Reactome pathways analysis for BF% and HF.
Reactome pathways	Link	raw P value	FDR	Overlap genes
Abacavir transmembrane transport (R-HSA-2161517)	http://www.reactome.org/PathwayBrowser/#/R-HSA-2161517	1.66e-05	0.0189	SLC22A1, SLC22A2, SLC22A3
Abacavir transport and metabolism (R-HSA-2161522)	http://www.reactome.org/PathwayBrowser/#/R-HSA-2161522	8.25e-05	0.0628	SLC22A1, SLC22A2, SLC22A3
Organic cation transport (R-HSA-549127)	http://www.reactome.org/PathwayBrowser/#/R-HSA-549127	8.25e-05	0.0471	SLC22A1, SLC22A2, SLC22A3
Glutathione conjugation (R-HSA-156590)	http://www.reactome.org/PathwayBrowser/#/R-HSA-156590	9.18e-06	0.021	GSTM3, GSTM1, GSTM2, GSTM4, GSTM5
FDR: false discovery rate.

## Sheet: eTable 8
Table S8. Reactome pathways analysis for BF% and CAD.
Reactome pathways	Link	raw P value	FDR	Overlap genes
Highly calcium permeable nicotinic acetylcholine receptors (R-HSA-629597)	http://www.reactome.org/PathwayBrowser/#/R-HSA-629597	9.13e-05	0.0417	CHRNB4, CHRNB3, CHRNB2, CHRNB5
Glutathione conjugation (R-HSA-156590)	http://www.reactome.org/PathwayBrowser/#/R-HSA-156590	2.09e-08	4.77e-05	GGT1, GSTM5, GGT5, GSTT2, GSTT1, GSTM3, GSTM1, GSTM2, GSTT2, GSTM4
Plasma lipoprotein clearance (R-HSA-8964043)	http://www.reactome.org/PathwayBrowser/#/R-HSA-8964043	9.01e-05	0.0514	APOC4, ACAT2, APOE, APOC1, LDLR, LIPA
Plasma lipoprotein assembly, remodeling, and clearance (R-HSA-174824)	http://www.reactome.org/PathwayBrowser/#/R-HSA-174824	1.79e-05	0.0204	APOC4, ACAT2, APOE, APOC1, LDLR, LIPA, APOC2, LPA, FURIN
Phase II - Conjugation of compounds (R-HSA-156580)	http://www.reactome.org/PathwayBrowser/#/R-HSA-15658067	2.33e-05	0.0178	GGT1, GSTM5, GGT5, GSTT2, GSTT1, GSTM3, GSTM1, GSTM2, GSTT2, GSTM4, MAT2A
FDR: false discovery rate.

## Sheet: eTable 9
Table S9. List of credible set SNPs in each locus from fine mapping. For each of the 5 BF% and HF shared loci, the table lists all SNPs within 500 kb in the 99% credible sets that were calculated.
Sentinel SNP	Sentinel SNP in credible-set	99% credible-set SNPs	CHR	BP	BF%	HF	Cross trait meta-analysis
					cumSum	cumSum	cumSum
rs10455872	TRUE	rs10455872	6	161010118	1	0.625	0.999
rs10938397	TRUE	rs10938397	4	45182527	0.52	0.799	0.4
		rs12641981	4	45179883	0.766	0.604	0.702
		rs13130484	4	45175691	0.993	0.737	0.964
rs1652348	TRUE	rs12964689	18	21116998	0.855	0.909	0.976
		rs1429935	18	21086216	0.982	0.555	0.933
		rs1623060	18	21143183	0.904	0.201	0.556
		rs1631685	18	21134239	0.407	0.254	0.304
		rs1652343	18	21131929	0.455	0.641	0.786
		rs1652344	18	21128857	0.763	0.461	0.617
		rs1652348	18	21147509	0.62	0.069	0.154
		rs1652376	18	21109466	0.558	0.93	0.961
		rs1788781	18	21165080	0.893	0.935	0.981
		rs1788783	18	21161134	0.727	0.515	0.494
		rs1788785	18	21142340	0.951	0.83	0.889
		rs1788817	18	21097460	0.78	0.492	0.713
		rs1788821	18	21120869	0.991	0.891	0.99
		rs1788826	18	21154024	0.931	0.786	0.912
		rs1805082	18	21120444	0.914	0.92	0.969
		rs1808579	18	21104888	0.357	0.764	0.666
		rs2435307	18	21127910	0.945	0.897	0.987
		rs2510344	18	21113285	0.703	0.87	0.901
		rs2960578	18	21143739	0.524	0.306	0.43
		rs4800162	18	21117419	0.869	0.625	0.842
		rs4800488	18	21117571	0.49	0.608	0.75
		rs6507708	18	21101456	0.882	0.656	0.86
		rs6507716	18	21115060	0.826	0.752	0.877
		rs6507720	18	21119291	0.796	0.855	0.943
		rs7239575	18	21120035	0.812	0.862	0.953
		rs891387	18	21103909	0.65	0.592	0.822
rs7234864	FALSE	rs10871777	18	57851763	0.857	0.985	0.918
		rs11520442	18	57744576	0.892	0.83	0.396
		rs11662368	18	57757978	0.954	0.804	0.465
		rs12957347	18	57751014	0.991	0.935	0.856
		rs1539952	18	57766512	0.925	0.767	0.232
		rs17782313	18	57851097	0.769	0.97	0.87
		rs1942860	18	57756055	0.97	0.848	0.726
		rs1942863	18	57745744	0.974	0.76	0.534
		rs2168711	18	57848531	0.716	0.988	0.951
		rs476828	18	57852587	0.915	0.982	0.925
		rs571312	18	57839769	0.837	0.977	0.884
		rs6567160	18	57829135	0.231	0.972	0.787
		rs663129	18	57838401	0.442	0.978	0.807
		rs7240566	18	57744189	0.963	0.854	0.683
		rs8084085	18	57754018	0.989	0.92	0.939
		rs8091524	18	57751960	0.944	0.899	0.641
		rs953442	18	57797485	0.613	0.884	0.319
rs9937053	TRUE	rs11075985	16	53805207	0.947	0.319	0.556
		rs8051591	16	53816752	0.987	0.625	0.944
		rs9923147	16	53801549	0.922	0.511	0.679
		rs9923544	16	53801985	0.935	0.481	0.795
		rs9928094	16	53799905	0.956	0.576	0.887
		rs9935401	16	53816838	0.907	0.609	0.851
		rs9937053	16	53799507	0.825	0.541	0.201
		rs9939973	16	53800568	0.89	0.944	0.99
		rs9940128	16	53800754	0.847	0.385	0.394
SNP: single nucleotide polymorphism; CHR: chromosome; cumSum: culmunative summation of probability of SNP in this credible set; BFP: body fat percentage; HF, heart failure.

## Sheet: eTable 10
Table S10. List of credible set SNPs in each locus from fine mapping. For each of the 16 BF% and CAD shared loci, the table lists all SNPs within 500 kb in the 99% credible sets that were calculated.
Sentinel SNP	Sentinel SNP in credible-set	99% credible-set SNPs	CHR	BP	BF%	CAD	Cross trait meta-analysis
					cumSum	cumSum	cumSum
rs10455872	FALSE	rs10455872	6	161010118	1	0.855	1
rs10938397	TRUE	rs10938397	4	45182527	0.52	0.546	0.433
		rs12641981	4	45179883	0.766	0.229	0.997
		rs13130484	4	45175691	0.993	0.116	0.722
rs11226029	TRUE	rs11226029	11	103693627	0.062	1	0.951
		rs2128739	11	103673277	NA	0.327	0.723
		rs974819	11	103660567	0.733	0.95	1
rs13396935	TRUE	rs10173167	2	646767	0.566	0.927	0.979
		rs10188334	2	653874	0.886	0.263	0.906
		rs10190052	2	646674	0.396	0.931	0.953
		rs12714414	2	651407	0.941	0.068	0.255
		rs12714415	2	651430	0.896	0.124	0.522
		rs13021737	2	632348	0.971	0.693	0.988
		rs1320336	2	650012	0.991	0.427	0.961
		rs1320338	2	649347	0.791	0.353	0.68
		rs13386964	2	650828	0.503	0.435	0.568
		rs13393304	2	637830	0.875	0.885	0.967
		rs13396935	2	653195	0.748	0.052	0.107
		rs13397165	2	653354	0.618	0.111	0.191
		rs13401686	2	650519	0.635	0.399	0.644
		rs13415094	2	653093	0.601	0.334	0.367
		rs2867108	2	650143	0.685	0.362	0.608
		rs2867109	2	651030	0.948	0.294	0.863
		rs2867112	2	651349	0.763	0.173	0.42
		rs2867113	2	651365	0.701	0.443	0.78
		rs2867125	2	622827	0.96	0.642	0.941
		rs2867131	2	610603	0.977	0.849	0.991
		rs2903492	2	624678	0.227	0.668	0.81
		rs2947411	2	614168	0.669	0.858	0.931
		rs4452188	2	648810	0.584	0.39	0.75
		rs4613321	2	650647	0.547	0.219	0.313
		rs4854348	2	647760	0.48	0.984	0.976
		rs4854349	2	647861	0.429	0.986	0.971
		rs5017303	2	630995	0.917	0.478	0.925
		rs6548237	2	621461	0.964	0.545	0.984
		rs6548238	2	634905	0.361	0.738	0.918
		rs6719518	2	623935	0.907	0.768	0.949
		rs6719980	2	651507	0.841	0.273	0.715
		rs6725549	2	630323	0.829	0.597	0.936
		rs6728726	2	623976	0.307	0.757	0.885
		rs6734363	2	635200	0.733	0.79	0.964
		rs6743060	2	629510	0.864	0.655	0.957
		rs6744653	2	628524	0.925	0.923	0.986
		rs6755502	2	635721	0.14	0.822	0.838
		rs7570198	2	648198	0.525	NA	0.99
		rs7571957	2	646803	0.717	0.867	0.945
		rs7574359	2	652542	0.804	0.241	0.474
		rs7576624	2	625029	0.933	0.664	0.982
		rs7608050	2	652247	0.983	0.381	0.974
rs1894400	TRUE	rs11539637	15	91428290	0.808	0.783	0.948
		rs1894400	15	91428955	0.445	0.688	0.452
		rs1894401	15	91429042	0.235	0.968	0.844
		rs2071382	15	91428197	0.608	0.337	0.739
		rs6227	15	91425232	0.678	0.981	0.997
		rs8039305	15	91422543	0.93	0.636	0.986
rs2133189	FALSE	rs10495198	1	222825717	NA	0.797	0.999
rs2590942	TRUE	rs11209963	1	72883303	0.443	0.626	0.622
		rs1460940	1	72814617	0.909	0.954	0.987
		rs1664410	1	72932316	NA	0.433	0.983
		rs1993709	1	72838529	0.329	0.854	0.874
		rs2590942	1	72885281	0.784	0.125	0.267
		rs2613503	1	72839774	0.883	0.772	0.963
		rs2613505	1	72835410	0.672	0.807	0.947
		rs2815749	1	72814783	0.928	0.946	0.99
		rs707444	1	72949290	0.823	0.47	0.746
		rs782221	1	72924057	0.961	0.393	0.818
		rs782240	1	72906385	0.984	0.076	0.978
		rs782242	1	72916574	0.972	0.311	0.924
		rs782245	1	72915844	0.527	0.507	0.463
rs3752958	TRUE	rs2146238	14	100172729	0.413	0.821	0.942
		rs34640436	14	100189109	0.877	0.601	0.998
		rs3752958	14	100182687	0.767	0.417	0.797
rs4456565	TRUE	rs1119805	17	59030038	0.756	0.557	0.927
		rs16944672	17	58957420	0.298	0.971	0.976
		rs2052074	17	59161646	0.831	0.703	0.981
		rs2165854	17	58974447	0.281	0.953	0.956
		rs4456565	17	58921974	0.075	0.817	0.642
		rs4600522	17	58940539	0.264	0.979	0.989
		rs6504003	17	58939995	0.137	0.898	0.818
		rs6504005	17	58986037	0.441	0.517	0.431
		rs6504010	17	59018306	0.588	0.286	0.557
		rs7208501	17	58912708	0.212	0.956	0.937
		rs7210428	17	58930716	0.609	0.866	0.902
		rs7210917	17	58946691	0.565	0.679	0.77
		rs7210979	17	58916862	0.096	0.974	0.97
		rs7213603	17	59003189	0.527	0.429	0.497
		rs7214227	17	58991025	0.157	0.608	0.102
		rs7216719	17	58926495	0.38	0.869	0.84
		rs7217171	17	58935217	0.331	0.947	0.947
		rs7224250	17	58938081	0.456	0.889	0.856
		rs8064787	17	58977757	0.426	0.344	0.199
		rs8067208	17	58946425	0.411	0.807	0.74
		rs8071654	17	58982924	0.247	0.631	0.361
		rs8080784	17	59017025	0.553	0.695	0.71
		rs9892450	17	59005351	0.499	0.325	0.289
		rs9894263	17	59005591	0.513	0.687	0.678
		rs9899338	17	58907917	0.052	0.954	0.887
		rs9900518	17	58990779	0.952	0.503	0.795
		rs9904438	17	58917031	0.117	0.918	0.871
		rs9906346	17	58990965	0.314	0.903	0.917
		rs9910176	17	58921850	0.176	0.978	0.985
		rs9911155	17	58916059	0.028	0.974	0.965
		rs9914370	17	59022395	0.194	0.766	0.603
rs4842662	TRUE	rs1054807	12	89913419	0.842	0.833	0.925
		rs10777186	12	89921277	0.721	0.77	0.906
		rs10858890	12	89907166	0.904	0.862	0.99
		rs10858896	12	89920184	0.925	0.783	0.988
		rs10858906	12	89934474	0.899	0.403	0.966
		rs10858909	12	89935387	0.934	0.353	0.983
		rs11105309	12	89909850	0.93	0.841	0.989
		rs11105310	12	89918677	0.787	0.824	0.942
		rs11105314	12	89924559	0.893	0.73	0.986
		rs11105325	12	89938590	0.92	0.073	0.955
		rs3825330	12	89933710	0.91	0.497	0.975
		rs4842662	12	89933446	0.629	0.247	0.878
rs4970926	TRUE	rs10399947	1	150861960	0.887	0.946	0.989
		rs1053732	1	150597890	0.968	0.787	0.933
		rs10788792	1	150638572	0.3	0.98	0.975
		rs10888395	1	150762171	0.094	NA	0.973
		rs11204668	1	150543686	0.986	0.94	0.976
		rs11204675	1	150570985	0.979	0.887	0.966
		rs11204680	1	150587140	0.983	0.722	0.948
		rs11204684	1	150608894	0.833	0.714	0.847
		rs11204693	1	150647987	0.898	0.45	0.735
		rs11204695	1	150657011	NA	0.481	0.972
		rs11204725	1	150742700	0.944	0.824	0.893
		rs11204735	1	150841667	0.981	0.706	0.924
		rs11204737	1	150847647	0.973	0.632	0.88
		rs11586422	1	150679358	0.407	0.978	0.985
		rs11803940	1	150685835	0.613	0.982	0.99
		rs11807409	1	150683423	0.546	0.978	0.987
		rs11807450	1	150677719	0.56	0.959	0.979
		rs12063547	1	150674053	0.626	0.963	0.985
		rs12072339	1	150686099	0.457	0.975	0.984
		rs12086472	1	150697710	0.28	0.958	0.979
		rs12126004	1	150889877	0.988	0.906	0.969
		rs12403255	1	150660412	0.64	0.966	0.986
		rs12568757	1	150729793	0.948	0.882	0.915
		rs1336900	1	150679033	0.532	0.982	0.989
		rs1415148	1	150705755	0.219	0.96	0.978
		rs17658705	1	150678071	0.573	0.976	0.987
		rs1971378	1	150597261	0.666	0.812	0.814
		rs2048558	1	150571730	0.985	0.793	0.961
		rs2184833	1	150675483	0.472	0.982	0.988
		rs2275236	1	150669952	0.174	0.977	0.98
		rs2305814	1	150958977	0.913	0.925	0.955
		rs2867301	1	150653795	0.356	0.961	0.982
		rs3754211	1	150951857	0.975	0.597	0.775
		rs4970926	1	150673684	0.503	0.38	0.452
		rs4971041	1	150537357	0.971	0.942	0.974
		rs6587516	1	150623221	0.764	0.964	0.99
		rs6587518	1	150661787	0.338	0.965	0.982
		rs6661415	1	150635869	0.6	0.964	0.986
		rs6678013	1	150623285	0.723	0.963	0.988
		rs6694531	1	150683512	0.917	0.3	0.606
		rs6698495	1	150564476	0.96	0.73	0.906
		rs7412396	1	150666797	0.373	0.977	0.984
		rs7412746	1	150860471	0.936	0.753	0.866
		rs7521898	1	150707596	0.319	0.973	0.983
		rs7528773	1	150915875	0.198	0.988	0.981
		rs878471	1	150547747	NA	0.935	0.977
		rs9803935	1	150552622	0.958	0.852	0.941
rs6435169	FALSE	rs35212307	2	203765756	0.9	0.876	1
rs663129	TRUE	rs10871777	18	57851763	0.856	0.786	0.906
		rs11152213	18	57852948	0.651	0.629	0.874
		rs11663816	18	57876227	0.98	0.159	0.98
		rs11665563	18	57876034	0.949	0.728	0.976
		rs12955983	18	57872989	0.957	0.358	0.97
		rs12966550	18	57911330	0.934	0.541	0.944
		rs12967135	18	57849023	0.815	0.68	0.963
		rs12969709	18	57859563	0.793	0.932	0.932
		rs17175643	18	57896742	0.984	0.559	0.987
		rs17782313	18	57851097	0.768	0.911	0.954
		rs2168711	18	57848531	0.715	0.743	0.92
		rs476828	18	57852587	0.914	0.95	0.984
		rs492443	18	57858802	0.874	0.969	0.99
		rs571312	18	57839769	0.836	0.091	0.839
		rs6567160	18	57829135	0.231	0.127	0.79
		rs663129	18	57838401	0.441	0.05	0.454
		rs8089364	18	57858829	0.742	0.865	0.891
		rs953442	18	57797485	0.612	0.983	0.992
rs8050136	TRUE	rs11075985	16	53805207	0.947	0.854	0.92
		rs11075989	16	53819877	NA	0.493	0.58
		rs11075990	16	53819893	NA	0.6	0.898
		rs1121980	16	53809247	0.795	0.779	0.818
		rs17817449	16	53813367	0.973	0.209	0.493
		rs3751812	16	53818460	NA	0.638	0.954
		rs7185735	16	53822651	NA	0.65	0.992
		rs7193144	16	53810686	0.991	0.257	0.698
		rs8050136	16	53816275	0.869	0.507	0.202
		rs8051591	16	53816752	0.987	0.319	0.651
		rs9923147	16	53801549	0.922	0.802	0.938
		rs9923544	16	53801985	0.935	0.754	0.874
		rs9928094	16	53799905	0.956	0.817	0.98
		rs9935401	16	53816838	0.907	0.392	0.393
		rs9936385	16	53819169	NA	0.363	0.967
		rs9937053	16	53799507	0.825	0.889	0.849
		rs9939973	16	53800568	0.89	0.861	0.781
		rs9940128	16	53800754	0.847	0.763	0.743
rs9532984	TRUE	rs9532984	13	42634693	0.409	0.625	0.997
rs9906944	TRUE	rs11079849	17	47090785	0.971	0.905	0.626
		rs11655950	17	47129121	NA	0.864	0.962
		rs12942084	17	47114392	0.99	0.567	0.831
		rs1523136	17	47144532	NA	0.885	0.991
		rs3816272	17	47120467	0.979	0.709	0.796
		rs4643373	17	47123423	NA	0.31	0.702
		rs4794018	17	47093398	0.976	0.958	0.977
		rs4794019	17	47107290	0.986	0.624	0.86
		rs4794020	17	47111399	0.988	0.765	0.889
		rs8068981	17	47122525	0.981	0.842	0.916
		rs9899580	17	47106878	NA	0.681	0.942
		rs9906710	17	47091283	0.903	0.99	0.761
		rs9906944	17	47091420	0.82	0.985	0.34
SNP: single nucleotide polymorphism; CHR: chromosome; cumSum: culmunative summation of probability of SNP in this credible set; BF%: body fat percentage; CAD: coronary artery disease.

[truncated: 9 more sheets: eTable 11, eTable 12, eTable 13, eTable 14, eTable 15, eTable 16, eTable 17, eTable 18, eTable 19]
